# Supplementary material for: Effective degradation of zearalenone by multiple microbial isolates
Source: PeerJ. 2026 Apr 3;14:e20920. doi: 10.7717/peerj.20920 (PMC13052100; doi:10.7717/peerj.20920)
Supplement: Supplemental Information 2 [file peerj-14-20920-s002.txt]

Supplementary Document

Table 1.1: Geographical coordinates of sampling sites for the study
Sample	Sampling site	Coordinates
1.	Pig faeces	Vanderbijlpark 
(Dreamland piggery)	2673’00.8” S,
2771’25.8” E
2.	Soil from around the piggery	Vanderbijlpark 
(Dreamland piggery)	2673’00.8” S,
2771’25.8” E
3.	Chicken gizzard and small intestine.	Vanderbijlpark 
(‘Little Egypt’ Outdoor market)	2669’69”S, 
2772’02” E
4.	Raw milk	An informal cattle producer in Bophelong, Vanderbijlpark	26°41’00” S,
27°48’00” E
5.	Maize from a feedstore	Vanderbijlpark 
	2670’34” S,
2780’77” E


Table 2.1a: Colony morphology from the piggery sub-cultures
Colony no.	Dilution factor 	Form 	Elevation 	Margin 	Colour 	Surface appearance 	Organism label
1	10-1	Circular 	Flat 	Entire 	C.W	Smooth 	P1 10-1
2	10-1	Circular 	Raised 	Entire 	C.W	Glistening 	P2 10-1
3	10-1	Spindle 	Raised	Undulate	Opaque 	Dull 	P3 10-1
1	10-2	Circular 	Raised	Entire 	C.W	Smooth	P1 10-2
2	10-2	Circular 	Raised	Entire 	Yellow	Glistening 	P2 10-2
3	10-2	Irregular 	Raised	Undulate	Opaque 	Dull 	P3 10-2
1	10-3	Spindle 	Raised	Undulate	C.W	Smooth	P1 10-3
2	10-3	Circular 	Raised	Entire 	C.W 	Smooth	P2 10-3
3	10-3	Circular 	Raised	Entire 	D.Y	Glistening 	P3 10-3
1	10-4	Spindle 	Raised	Undulate	C.W	Smooth	P1 10-4
2	10-4	Circular 	Raised	Undulate	Opaque	Dull 	P2 10-4
3	10-4	Irregular 	Flat 	Filamentous 	C.W	Smooth	P3 10-4
1	10-5	Circular 	Flat 	Entire 	C.W	Smooth	P1 10-5
2	10-5	Circular 	Raised	Entire 	C.W	Smooth	P2 10-5
3	10-5	Circular 	Raised	Undulate	White	Smooth	P3 10-5
1	10-6	Spindle 	Flat 	Undulate	White 	Smooth	P1 10-6
2	10-6	Irregular 	Raised	Undulate	C.W 	Smooth	P2 10-6
3	10-6	Circular 	Raised	Filamentous 	Yellow 	Glistening 	P3 10-6
1	10-7	Circular 	Flat 	Undulate	White 	Smooth 	P1 10-7
2	10-7	Circular 	Raised	Entire 	White 	Smooth 	P2 10-7
3	10-7	Irregular 	Raised	Undulate 	White 	Dull 	P3 10-7
C.W = Cream White; D.Y = Dark Yellow; P = Piggery/ Pig manure 


Table 2.1b: Colony morphology from the soil sub-cultures
Colony no.	Dilution factor	Form 	Elevation 	Margin 	Colour 	Surface appearance 	Organism  label
1	10-1	Irregular 	Raised	Undulate 	C.W	Glistening	S1 10-1
2	10-1	Rhizoid 	Raised	Undulate	White 	Dull 	S2 10-1
3	10-1	Circular 	Raised	Undulate	C.W	Glistening	S3 10-1
4	10-1	Circular	Raised	Undulate	C.W	Glistening	S4 10-1
1	10-2	Circular 	Raised	Undulate	C.W	Glistening	S1 10-2
2	10-2	Irregular 	Flat 	Undulate	C.W	Glistening 	S2 10-2
3	10-2	Circular 	Raised 	Entire 	C.W	Rough 	S3 10-2
1	10-3	Filamentous 	Raised 	Filiform 	White 	Dull 	S1 10-3
2	10-3	Circular 	Flat 	Entire 	Opaque 	Dull 	S2 10-3
3	10-3	Irregular 	Raised 	Undulate	C.W	Spreading 	S3 10-3
S = Soil
 
Table 2.1c: Colony morphology from the chicken gizzard sub-cultures 
Colony no.	Dilution factor 	Form 	Elevation 	Margin 	Colour 	Surface appearance 	Organism label
1	10-1	Filamentous 	Raised	Filiform 	C.W	Dry/Powdery	G1 10-1
2	10-1	Spindle 	Raised	Entire 	C.W	Glistening 	G2 10-1
1	10-2	Irregular 	Flat 	Undulate 	C.W	Smooth 	G1 10-2
2	10-2	Spindle 	Raised	Undulate	C.W	Glistening 	G2 10-2
1	10-3	Irregular 	Raised	Undulate	C.W	Mucoid 	G1 10-3
1	10-4	Filamentous 	Raised	Filiform 	C.W	Powdery 	G1 10-4
2	10-4	Spindle 	Raised	Entire 	C.W	Smooth 	G2 10-4
1	10-5	Circular 	Raised	Undulate	C.W	Smooth 	G1 10-5
1	10-6	Spindle 	Raised	Undulate	C.W	Smooth 	G1 10-6
1	10-7	Irregular 	Raised 	Undulate	C.W	Glistening 	G1 10-7
G= Gizzard 

Table 2.1d: Colony morphology from the chicken small intestine sub-cultures
Colony no. 	Dilution factor	Form 	Elevation 	Margin 	Colour 	Surface appearance 	Organism label
1	10-1	Circular	Raised 	Entire 	Yellow	Mucoid 	CI1 10-1
2	10-1	Filamentous	Raised	Filiform 	C.W	Mucoid 	CI2 10-1
3	10-1	Circular	Raised	Entire 	C.W	Smooth 	CI3 10-1
1	10-2	Filamentous	Flat 	Filiform 	White 	Dry 	CI1 10-2
2	10-2	Circular	Raised	Undulate	C.W	Smooth 	CI2 10-2
1	10-3	Filamentous 	Raised	Filiform 	White 	Glistening 	CI1 10-3
2	10-3	 Circular	Raised	Undulate	C.W	Smooth 	CI2 10-3
1	10-4	Spindle	Raised	Undulate	C.W	Smooth 	CI1 10-4
2	10-4	Circular	Raised	Undulate	Yellow 	Glistening 	CI2 10-4
1	10-5	Spindle 	Raised	Undulate	C.W 	Smooth 	CI1 10-5
1	10-6	Circular	Raised	Entire 	C.W	Glistening 	CI1 10-6
1	10-7	Spindle 	Raised	Entire 	White 	Glistening 	CI1 10-7
CI= Chicken Intestine	

Table 2.1e: Colony morphology from the raw milk sub-cultures
Colony no. 	Dilution factor 	Form 	Elevation 	Margin 	Colour 	Surface appearance 	Organism label
1	10-1	Filamentous 	Raised	Filiform 	White	Smooth 	M1 10-1
2	10-1	Circular 	Raised	Entire 	C.W 	Glistening 	M2 10-1
1	10-2	Circular 	Raised	Entire	C.W	Glistening 	M1 10-2
1	10-3	Circular 	Raised	Entire	C.W 	Smooth 	M1 10-3
1	10-4	Irregular 	Flat 	Undulate 	White 	Smooth 	M1 10-4
1	10-5	Circular 	Flat 	Entire	White 	Smooth 	M1 10-5
1	10-6	Irregular 	Raised 	Undulate 	White 	Glistening 	M1 10-6
1	10-7	Irregular 	Raised 	Undulate 	C.W	Glistening 	M1 10-7
M= Milk


Table 2.1f: Thallus morphology from the mouldy corn sub-cultures
Thallus 	Dilution factor 	Form 	Elevation 	Margin 	Colour 	Surface appearance	Organism label
Mould 	10-3	Filamentous 	Raised 	Filiform 	Grey-green	Wrinkled	MC1 10-3
Yeast 	10-1	Circular 	Raised	Entire	Yellowish 	Dull 	MC2 10-1
MC= Mouldy Corn


Table 2.2a: Microscopic appearance of the pig manure cultures
Organism 	Gram stain reaction	Shape 	Arrangement 
P1 10-1	Gram-positive 	Bacilli 	Clusters
P2 10-1	Gram-positive 	Bacilli 	Clusters
P3 10-1	Gram-positive 	Bacilli 	Clusters 
P1 10-2	Gram-positive 	Bacilli 	Streptobacillus 
P2 10-2	Gram-positive 	Bacilli 	Rod 
P3 10-2	Gram-positive 	Bacilli 	Rod 
P1 10-3	Gram-positive 	Bacilli 	Rod 
P2 10-3	Gram-positive 	Bacilli 	Clusters 
P3 10-3	Gram-positive 	Bacilli 	Streptobacillus 
P1 10-4	Gram-positive 	Bacilli 	Clusters
P2 10-4	Gram-positive 	Bacilli 	Rod 
P3 10-4	Gram-positive 	Bacilli 	Rod 
P1 10-5	Gram-positive 	Bacilli 	Clusters 
P2 10-5	Gram-positive 	Bacilli 	Clusters 
P3 10-5	Gram-positive 	Spirilla 	Clusters 
P1 10-6	Gram-positive	Bacilli 	Clusters 
P2 10-6	Gram-positive 	Bacilli 	Clusters 
P3 10-6	Gram-positive 	Spirilla	Clusters 
P1 10-7	Gram-positive 	Bacilli 	Clusters
P2 10-7	Gram-positive 	Bacilli 	Clusters 
P3 10-7	Gram-positive 	Cocci 	Streptococcus 


Table 2.2b: Microscopic appearance of the soil culture samples  
Organism 	Gram stain reaction 	Shape 	Arrangement 
S1 10-1	Gram-positive 	Bacilli 	Clusters 
S2 10-1	Gram-positive 	Bacilli 	Singularly 
S3 10-1	Gram-positive 	Bacilli 	Streptobacillus 
S4 10-1	Gram-positive 	Bacilli 	Clusters 
S1 10-2	Gram-positive 	Bacilli  	Singularly 
S2 10-2	Gram-positive 	Bacilli 	Streptobacillus 
S3 10-2	Gram-positive 	Bacilli 	Streptobacillus 
S1 10-3	Gram-positive 	Bacilli 	Streptobacillus 
S2 10-3	Gram-positive 	Coccobacilli	Singularly 
S3 10-3	Gram-positive 	Coccobacilli 	Singularly 

Table 2.2c: Microscopic appearance of the chicken gizzard content cultures 
Organism 	Gram stain reaction	Shape 	Arrangement 
G1 10-1	Gram-negative 	Bacilli 	Singularly 
G2 10-1	Gram-negative 	Bacilli 	Clusters 
G1 10-2	Gram-negative	Bacilli 	Streptobacillus 
G2 10-2	Gram-negative 	Bacilli 	Streptobacillus 
G1 10-3	Gram-negative 	Bacilli 	Clusters 
G1 10-4	Gram-negative 	Bacilli 	Streptobacillus 
G2 10-4	Gram-negative 	Bacilli 	Clusters 
G1 10-5	Gram-negative	Bacilli 	Singularly 
G1 10-6	Gram-negative 	Bacilli 	Clusters 
G1 10-7	Gram-negative 	Bacilli 	Clusters 


Table 2.2d: Microscope results of the chicken intestine cultures
Organism 	Gram stain reaction 	Shape 	Arrangement 
CI1 10-1	Gram-positive 	Bacilli 	Singularly 
CI2 10-1	Gram-negative 	Bacilli 	Clusters 
CI3 10-1	Gram-negative 	Bacilli 	Clusters 
CI1 10-2	Gram-positive 	Bacilli 	Singularly 
CI2 10-2	Gram-negative 	Bacilli 	Streptobacillus 
CI1 10-3	Gram-negative 	Bacilli 	Grouped  
CI2 10-3	Gram-negative 	Bacilli 	Singularly 
CI1 10-4	Gram-negative 	Bacilli 	Singularly 
CI2 10-4	Gram-negative 	Bacilli 	Grouped 
CI1 10-5	Gram-negative 	Cocci 	Streptococcus 
CI1 10-6	Gram-negative 	Bacilli 	Clusters 
CI1 10-7	Gram-negative 	Bacilli 	Singularly 
The table presents the Gram staining results, and cell morphology of chicken intestines isolates (CI1, CI2 and CI3) at various dilution factors. 

Table 2.2e: Cellular morphology of the isolates from raw milk cultures 
Organism 	Gram stain reaction 	Shape 	Arrangement 
M1 10-1 	Gram-positive 	Bacilli 	Streptobacillus 
M2 10-1	Gram-negative 	Bacilli 	Singularly 
M1 10-2	Gram-negative 	Bacilli 	Clusters 
M2 10-2	Gram-negative 	Bacilli 	Singularly 
M1 10-3	Gram-negative 	Bacilli 	Streptobacillus 
M1 10-4	Gram-negative 	Bacilli 	Streptobacillus 
M1 10-5	Gram-negative 	Cocci 	Clusters 
M1 10-6	Gram-negative 	Bacilli 	Streptobacillus 
M1 10-7	Gram-negative 	Bacilli 	Singularly 

The table presents the Gram staining results and cell morphology of milk isolates (M1 and M2) at various dilution factors. 

Table 2.2f: Microscope results of the mouldy maize culture
Organism 	Hyphae characteristic	Spore formation	Sporangium shape
MC1 10-3	Aseptate 	Sporangiophore bear sporangia containing sporangiospores. 	Oval 


Table 2.3a: Endospore staining results of the Gram-positive bacilli
Organism 	Spore/cell colour 	ES/VC
P110-1	Bright green endospores
Pink vegetative cells	Both 
P2 10-1	Brownish red VCs	VC
P3 10-1	Green spores 
Pink VCs	Both 
P1 10-2	Pink VCs	VC
P2 10-2	Brownish red VCs	VC
P3 10-2	Green spores
Brownish red VCs	Both 
P1 10-3	Pink VCs	VC
P2 10-3	Pink VCs	VC
P3 10-3	Green spores	ES
P1 10-4	Bright green spores
Pink VCs	Both 
P2 10-4	Green endospores 
Brownish red VCs 	Both 
P3 10-4	Bright green spores
Brownish red VCs	Both 
P1 10-5	Pink VCs	VC
P2 10-5	Pink VCs	VC
P3 10-5	Bright green ES	ES
P1 10-6	Bright green ES	ES
P2 10-6	Pink VCs	VC
P3 10-6	Pink VCs	VC
P1 10-7	Bright green ES	ES
P2 10-7	Green endospores 
Pink VCs	Both 
S1 10-1	Green spores 
Brownish red VC	Both 
S2 10-1	Pink VC	VC
S3 10-1	Green spores
Pink VC	Both 
S4 10-1	Bright green ES	ES
S1 10-2	Green ES	ES
S2 10-2	Bright green ES	ES
S3 10-2	Pink VC	VC
S1 10-3	Pink VC	VC
S2 10-3	Green ES	ES
S3 10-3	Bright green ES	ES
CI1 10-1	Bright green spores
Pink VC	Both
CI1 10-2	Green ES	ES
M1 10-1	Green ES
Pink VC	Both 
ES = Endospores; VC = Vegetative cells

Table 2.3b: List of isolates selected for the biochemical tests
Isolate 	Gram stain reaction	Shape and arrangement	Endospore stain reaction	Colour and arrangement	Acid-fast stain results
P1 10-4	Gram-positive	Clustered bacilli	Spore-forming	Free green endospores	-
P3 10-5	Gram-positive 	Clustered spirilla	Spore-forming	Enclosed green endospores	-
P2 10-7	Gram-positive	Clustered bacilli	Spore-forming	Enclosed green endospores	-
S1 10-1	Gram-positive	Clustered bacilli	Spore-forming	Free green endospores	-
S4 10-1	Gram-positive	Clustered bacilli	Spore-forming	Enclosed green endospores	-
S3 10-3	Gram-positive	Singular coccobacilli	Spore-forming	Enclosed green endospores	-
M1 10-1	Gram-positive	Streptobacilli 	Spore-forming	Enclosed green endospores	-
CI1 10-1	Gram-positive	Scattered bacilli	Spore-forming	Free green endospores	-
S1 10-3	Gram-positive	Singular bacilli	Non-spore-forming	Free vegetative cells	Non-acid-fast
S3 10-2	Gram-positive	Streptobacilli 	Non-spore-forming	Free vegetative cells	Non-acid-fast
P2 10-1	Gram-positive	Clustered bacilli	Non-spore-forming	Free vegetative cells	Non-acid-fast
P1 10-2	Gram-positive	Singular bacilli	Non-spore-forming	Free vegetative cells	Non-acid-fast
P2 10-3	Gram-positive	Clustered bacilli	Non-spore-forming	Free vegetative cells	Non-acid-fast
P1 10-5	Gram-positive	Clustered bacilli	Non-spore-forming	Free vegetative cells	Non-acid-fast
P2 10-6	Gram-positive	Clustered bacilli	Non-spore-forming	Free & enclosed vegetative cells	Non-acid-fast
P3 10-7	Gram-positive	Streptococci 	-	-	-
M1 10-1	Gram-negative 	Streptobacilli 	-	-	-
M1 10-4	Gram-negative	Streptobacilli	-	-	-
M1 10-7	Gram-negative	Singular bacilli	-	-	-
G1 10-1	Gram-negative	Scattered bacilli	-	-	-
G1 10-3	Gram-negative	Clustered bacilli 	-	-	-
CI2 10-1	Gram-negative	Clustered bacilli	-	-	-
CI3 10-1	Gram-negative	Clustered bacilli	-	-	-
CI2 10-3	Gram-negative	Singular bacilli	-	-	-
CI1 10-7	Gram-negative	Singular bacilli	-	-	-
CI1 10-5	Gram-negative	Streptococci 	-	-	-


Table 2.4: Biochemical tests on the Gram-positive Bacillus sp.
Organism 	SF	AF	SA	C	SH	VP	M	NR	Bacterial sp.
P2 10-1	-	-		+	-				Corynebacterium xerosis
P1 10-2	-	-		+	-				C. xerosis
P2 10-3	-	-		+	-				C. xerosis
P1 10-4	+		-	+	-			-	Bacillus sphaericus
P1 10-5	-	-		+	-				C. xerosis
P3 10-5	+		-	+	-			+	B. pasteurii
P2 10-6	-	-			-				C. xerosis
P2 10-7	+		-	+	-			-	B. sphaericus
S1 10-1	+		-	+	-			-	B. sphaericus
S4 10-1	+		-	+	-			-	B. sphaericus
S3 10-2	-	-		+	+				C. kutsceri
S1 10-3	-	-		+	+				C. kutsceri
S3 10-3	+		-		+	+	-		B. anthracis
CI1 10-1	+		+						Clostridium sp.
M1 10-1	+		+						Clostridium sp.
SF= Spore Forming; AF= Acid Fast; SA= Strict Anaerobe; C= Catalase; SH= Starch Hydrolysis; VP= Voges-Proskauer; M= Motility; NR= Nitrate Reduction; += Positive; -= Negative.

Table 2.5: Identified Gram-positive and negative cocci.
Organism 	GSR	C	MF	YP	NS	Bacterial sp.
P3 10-7	+	+	-	-	-	Staphylococcus saprophyticus
CI1 10-5	-					Neisseria sp.
M2 10-4	-					Neisseria sp.
M1 10-5	-					Neisseria sp.
GSR= Gram Stain Reaction; C= Catalase; MF= Mannitol Fermentation; YP= Yellow Pigment; NS= Novobiocin Sensitivity. 

Table 2.6: Biochemical tests for the Gram-negative rods.
Organism 	O	GF	LF	NG	VP	I	MR-VP	U	H2S P	M	Bacterial sp.
G1 10-1 	+	+		+							Vibrio sp.
G1 10-3	-		+			-	+/+				Enterobacter intermedius
CI2 10-1	+	+		+							Vibrio sp.
CI3 10-1	-		-			-		+			Proteus/Yersinia sp.
CI2 10-3	+	+		-	-						Aeromonas sp.
CI1 10-7	-		+			-	+/-		-	-	Klebsiella pneumonia
M1 10-4	-		-			-		+			Proteus/Yersinia sp.
M1 10-7	-		+			-	+/-		-	-	Klebsiella pneumonia
O= Oxidase; GF= Glucose Fermentation; LF= Lactose Fermentation; NG= NaCl Growth requirement; VP= Voges-Proskauer; I-Indole; MR-VP= Methyl Red- Voges-Proskauer; U= Urease; H2S P= Hydrogen Sulfide Production; M= Motility.
 
Table 2.7: New labelling of isolates from the different samples*
Sample 		Old isolate label	New isolate label
Piggery 	P1 10-4 	PI1
	P2 10-1	PI2
	P3 10-5	PI3
	P3 10-7	PI4
Soil	S3 10-2	SO1
	S3 10-3	SO2
	S4 10-1	SO3
Chicken gizzard	G1 10-1	CC1
	G1 10-3	CC2
Chicken intestine 	CI1 10-1 	CI1
	CI1 10-5	CI2
	CI2 10-1	CI3
	CI2 10-3	CI4
	CI3 10-1	CI5
Raw milk	M1 10-1	MI1
	M1 10-4	MI2
	M1 10-7	MI3
Mouldy maize	MC1 10-3	MC1

Table 2.8: Antibiotic resistance profiles of ZEN-degrading isolates
Isolate	Antibiotics Disc (Mastring M14)
	AP	CO	GM	KF	S	ST	T	TS
CC1	NZ	NZ	23	12	NZ	14	24	29
CC2	NZ	13	16	NZ	11	NZ	14	22
CI1	NZ	14	18	NZ	14	20	14	23
CI2	NZ	13	17	NZ	12	19	14	24
CI3	NZ	NZ	24	18	12	19	25	29
CI4	NG	NG	NG	NG	NG	NG	NG	NG
CI5	NG	NG	NG	NG	NG	NG	NG	NG
MI1	NZ	NZ	24	NZ	21	26	16	21
MI2	NZ	13	16	NZ	12	22	14	24
MI3	NZ	12	16	NZ	12	NZ	15	25
PI1	NZ	14	32	21	21	NZ	10	30
PI2	12	14	29	NZ	NZ	28	26	26
SO1	NZ	16	30	17	23	31	23	32
SO3	14	13	29	14	21	30	32	23
Isolate	Antibiotic Disc (Mastring M51)
	AP	AUG	CFX	CIP	GM	NA	NI	TM
CI4	NG	NG	NG	NG	NG	NG	NG	NG
PI3	NZ	22	NZ	26	24	21	NZ	NZ
PI4	NZ	NZ	NZ	19	20	15	NZ	NZ
Isolate	Single Antibiotic Disc
	AX	AZM	CLX
CI5	NZ	33	34
NZ= No Zone; NG= No Growth

 
APPENDICES
APPENDIX I: IDENTIFICATION FLOW CHART 
Bergey’s Manual of Determinative Bacteriology 
All the unknowns will fall into the following groups in Bergey's Manual of Determinative Bacteriology.
GROUP 4 
Description: Gram-negative, Aerobic/Microaerophilic rods and cocci. 
Key differences are: pigments/fluorescent, motility, growth requirements, denitrification, morphology, and oxidase, read Genera descriptions. 
Examples: Acinetobacter, Pseudomonas, Beijerinckia, Acetobacter 
GROUP 5 
Description: Facultatively Anaerobic Gram-negative rods 
Key differences are: growth factors, morph., gram rxn., oxidase rxn., read Genera descriptions 
Examples: Family Enterobacteriaceae and Vibrionaceae 
GROUP 17  
Description: Gram-Positive Cocci 
Key differences are: oxygen requirements, morph., growth requirements (45°C and supplements), read Genera descriptions. 
Examples: Micrococcus, Staphylococcus, Streptococcus, Enterococcus, Lactococcus, Aerococcus 
GROUP 18 
Description: Endospore-Forming Gram-positive rods and cocci 
Key differences are:  oxygen requirements, motility, morph, catalase 
Examples: Bacillus, Clostridium  
GROUP 19 
Description: Regular, Nonsporulating Gram-positive rods 
Key differences are:  morph., oxygen require, catalase 
Examples: Lactobacillus, Listeria  
GROUP 20 
Description: Irregular, Nonsporulating Gram-positive rods 
Key differences are:  catalase, motility, morph., read Genera descriptions. 
Examples: Actinomyces, Corynebacterium, Arthrobacter, Propionibacterium 
GROUP 21 
Description: Weakly Gram-Positive Nonsporulating Acid Fast Slender Rods 
Key differences are:  acid-fast, growth 
Examples: Mycobacterium   


APPENDIX II: RAW DATA FOR OPTIMAL GROWTH STUDIES
OD600 Readings for the 17 cultures in four hour intervals 
Hours 	Reading 1	Reading 2	Reading 3	Average 
PI1
0	0.153	0.155	0.154	0.154
4	0.181 	0.172	0.174	0.176
8	0.455	0.451	0.449	0.452
12	1.25	1.246	1.24	1.245
16	1.286	1.285	1.289	1.287
20	1.609	1.603	1.607	1.606
24	1.829	1.836	1.833	1.833
28	1.859	1.867	1.855	1.860
PI2
0	0.063	0.071	0.081	0.072
4	0.089	0.093	0.088	0.090
8	0.159	0.165	0.164	0.163
12	0.208	0.203	0.204	0.205
16	0.31	0.316	0.309	0.312
20	0.795	0.799	0.769	0.788
24	1.396	1.408	1.389	1.398
28	1.399	1.4	1.403	1.401
PI3
0	0.026	0.021	0.021	0.023
4	0.09	0.099	0.086	0.092
8	0.219	0.226	0.22	0.222
12	0.520	0.516	0.519	0.518
16	0.649	0.656	0.65	0.652
20	1.043	1.04	1.007	1.030
24	1.059	1.067	1.062	1.063
28	1.08	1.069	1.081	1.077
PI4
0	0.092	0.098	0.082	0.088
4	0.102	0.097	0.094	0.098
8	0.258	0.253	0.243	0.251
12	0.537	0.531	0.529	0.532
16	0.735	0.729	0.728	0.731
20	0.889	0.878	0.869	0.879
24	0.93	0.926	0.92	0.925
28	1.042	1.04	1.039	1.04
SO1
0	0.052	0.048	0.046	0.049
4	0.10	0.086	0.085	0.090
8	0.123	0.118	0.115	0.119
12	0.129	0.125	0.122	0.125
16	0.18	0.177	0.172	0.176
20	0.231	0.228	0.223	0.227
24	0.238	0.231	0.224	0.231
28	0.247	0.244	0.242	0.244
SO2
0	0.078	0.073	0.071	0.074
4	0.081	0.076	0.074	0.077
8	0.103	0.099	0.098	0.100
12	0.111	0.108	0.103	0.107
16	0.113	0.108	0.105	0.109
20	0.125	0.120	0.119	0.121
24	0.109	0.107	0.106	0.107
28	0.106	0.104	0.10	0.103
SO3
0	0.084	0.081	0.075	0.080
4	0.103	0.097	0.095	0.098
8	0.114	0.112	0.108	0.111
12	0.123	0.117	0.113	0.118
16	0.217	0.214	0.209	0.213
20	0.246	0.244	0.240	0.243
24	0.252	0.248	0.246	0.249
28	0.262	0.259	0.254	0.258
CC1
0	1.003	1.002	0.999	1.001
4	1.038	1.036	1.037	1.037
8	1.081	1.076	1.074	1.077
12	1.131	1.119	1.124	1.125
16	1.165	1.164	1.159	1.163
20	1.269	1.263	1.268	1.267
24	1.472	1.466	1.468	1.469
28	2.25	2.246	2.238	2.245
CC2
0	0.220	0.215	0.216	0.217
4	0.340	0.337	0.332	0.336
8	0.760	0.753	0.751	0.755
12	1.260	1.259	1.258	1.259
16	1.465	1.461	1.459	1.462
20	1.850	1.847	1.842	1.846
24	1.991	1.984	1.982	1.986
28	2.001	1.999	1.994	1.998
CI1
0	0.131	0.129	0.122	0.127
4	0.370	0.366	0.360	0.365
8	0.635	0.632	0.629	0.632
12	0.649	0.640	0.639	0.643
16	0.680	0.678	0.677	0.678
20	0.70	0.690	0.689	0.693
24	0.79	0.779	0.775	0.781
28	0.851	0.848	0.843	0.847
CI2
0	0.121	0.12	0.117	0.119
4	0.375	0.369	0.366	0.370
8	0.720	0.715	0.713	0.716
12	1.006	1.000	1.001	1.002
16	1.12	1.118	1.113	1.117
20	1.589	1.583	1.580	1.584
24	1.830	1.826	1.820	1.825
28	1.908	1.90	1.899	1.902
CI3
0	0.165	0.162	0.160	0.162
4	0.182	0.178	0.176	0.179
8	0.312	0.308	0.306	0.309
12	0.936	0.931	0.927	0.931
16	1.016	1.011	1.010	1.012
20	1.331	1.327	1.325	1.328
24	1.541	1.536	1.533	1.537
28	1.621	1.614	1.61	1.615
CI4
0	0.051	0.044	0.041	0.045
4	0.061	0.059	0.055	0.058
8	0.120	0.118	0.111	0.116
12	0.671	0.668	0.660	0.666
16	0.774	0.772	0.768	0.771
20	1.002	1.000	0.999	1.000
24	1.405	1.402	1.395	1.401
28	1.489	1.483	1.480	1.484
CI5
0	0.045	0.035	0.032	0.037
4	0.066	0.064	0.060	0.063
8	0.121	0.119	0.116	0.119
12	0.672	0.669	0.661	0.667
16	0.714	0.712	0.708	0.711
20	0.811	0.807	0.801	0.806
24	0.848	0.845	0.840	0.844
28	0.862	0.858	0.856	0.859
MI1
0	0.068	0.062	0.057	0.062
4	0.087	0.081	0.079	0.082
8	0.112	0.108	0.106	0.109
12	0.123	0.118	0.116	0.119
16	0.126	0.119	0.115	0.120
20	0.131	0.128	0.119	0.126
24	0.141	0.138	0.132	0.137
28	0.168	0.162	0.159	0.163
MI2
0	0.116	0.113	0.108	0.112
4	0.123	0.118	0.115	0.119
8	0.169	0.164	0.160	0.164
12	0.181	0.175	0.173	0.176
16	0.201	0.199	0.193	0.198
20	0.222	0.219	0.209	0.217
24	0.231	0.227	0.221	0.226
28	0.307	0.302	0.293	0.301
MI3
0	0.106	0.104	0.10	0.103
4	0.121	0.117	0.111	0.116
8	0.165	0.160	0.159	0.161
12	0.195	0.187	0.183	0.188
16	0.201	0.20	0.195	0.199
20	0.207	0.20	0.198	0.202
24	0.214	0.212	0.208	0.211
28	0.243	0.238	0.235	0.239


APPENDIX III: 16SRRNA NUCLEOTIDE SEQUENCES AND ACCESSION NUMBERS OF ISOLATES AND THEIR RELATIVES.
>SO1_16S-27F-1|
CGGGGCTAATACATGCAGTCGAGCGAACTGATTAGAAGCTTGCTTCTATGACGTTAGCGGCGGACGGGTGAGTAACACGTGGGCAACCTGCCTGTAAGACTGGGATAACTTCGGGAAACCGAAGCTAATACCGGATAGGATCTTCTCCTTCATGGGAGATGATTGAAAGATGGTTTCGGCTATCACTTACAGATGGGCCCGCGGTGCATTAGCTAGTTGGTGAGGTAACGGCTCACCAAGGCAACGATGCATAGCCGACCTGAGAGGGTGATCGGCCACACTGGGACTGAGACACGGCCCAGACTCCTACGGGAGGCAGCAGTAGGGAATCTTCCGCAATGGACGAAAGTCTGACGGAGCAACGCCGCGTGAGTGATGAAGGCTTTCGGGTCGTAAAACTCTGTTGTTAGGGAAGAACAAGTACAGAGTAACTGCTGTACCTTGACGGTACCTAACCAGAAAGCCACGGCTAACTACGTGCCAGCAGCCGCGGTAATACGTAGGTGGCAAGCGTTATCCGGAATTATTGGGCGTAAAGCGCGCGCAGGCGGTTTCTTAAGTCTGATGTGAAAGCCCACGGCTCAACCGTGGAGGGTCATTGGAAACTGGGGAACTTGAGTGCAGAAGAGAAAAGCGGAATTCCACGTGTAGCGGTGAAATGCGTAGAGATGTGGAGGAACACCAGTGGCGAAGGCGGCTTTTTGGTCTGTAACTGACGCTGAGGCGCGAAAGCGTGGGGAGCAAACAGGATTAGATACCCTGGTAGTCCACGCCGTAAACGATGAGTGCTAAGTGTTAGAGGGTTTCCGCCCTTTAGTGCTGCAGCTAACGCATTAAGCACTCCGCCTGGGGAGTACGGTCGCAAGACTGAAACTCAAAGGAATTGACGGGGCCCGCACAAGCGGTGAGCATGTGGTTAATTCGAAGCAACGCGAAGAACCTTACCAGTCTGACATCCTCTGACAACTCTAAATAGAGCGTCCCTCGGGGACAAGTGACAGTGTGCATGATGTCGTCAGCCGTCTGAAATGTGGGTAGTCCCGCACGAGCGCACCCTGATCTAATGCAGCATCAGTGCACTCTAGACTGCGGTGACACGAGAAGGTGGGATGACTCATCCATGCCTTAGACTGGCTAACTGCTCAATGATGTCACAAGCTGCAGAAAGC

>SO1_16S-1492R-1|

CGGCCCAAAGGGCGGCTAGCTCCTTACGGTTACTCCACCGACTTCGGGTGTTACAAACTCTCGTGGTGTGACGGGCGGTGTGTACAAGGCCCGGGAACGTATTCACCGCGGCATGCTGATCCGCGATTACTAGCGATTCCAGCTTCATGTAGGCGAGTTGCAGCCTACAATCCGAACTGAGAATGGTTTTATGGGATTGGCTTGACCTCGCGGTCTTGCAGCCCTTTGTACCATCCATTGTAGCACGTGTGTAGCCCAGGTCATAAGGGGCATGATGATTTGACGTCATCCCCACCTTCCTCCGGTTTGTCACCGGCAGTCACCTTAGAGTGCCCAACTAATGCTGGCAACTAAGATCAAGGGTTGCGCTCGTTGCGGGACTTAACCCAACATCTCACGACACGAGCTGACGACAACCATGCACCACCTGTCACTCTGTCCCCCGAAGGGGAACGCTCTATCTCTAGAGTTGTCAGAGGATGTCAAGACCTGGTAAGGTTCTTCGCGTTGCTTCGAATTAAACCACATGCTCCACCGCTTGTGCGGGCCCCCGTCAATTCCTTTGAGTTTCAGTCTTGCGACCGTACTCCCCAGGCGGAGTGCTTAATGCGTTAGCTGCAGCACTAAAGGGCGGAAACCCTCTAACACTTAGCACTCATCGTTTACGGCGTGGACTACCAGGGTATCTAATCCTGTTTGCTCCCCACGCTTTCGCGCCTCAGCGTCAGTTACAGACCAAAAAGCCGCCTTCGCCACTGGTGTTCCTCCACATCTCTACGCATTTCACCGCTACACGTGGAATTCCGCTTTTCTCTTCTGCACTCAAGTTCCCCAGTTTCCAATGACCCTCCACGGTTGAGCCGTGGGCTTTCACATCAGACTTAAGAAACCGCCTGCGCGCGCTTTACGCCCAATAATTCCGGATACGCTTGCCACCTACGTATTACCGCGGCTGCTGGCACGTAGTTAGCCGTGGCTTTCTGGTTAGGTACCGTCAGGTACGAGCAGTACTCTCGTACTGTCTTCCCTAACAACAGAGTTTACGACCGAAGCTCATCACTCCACGCGCGTGCTCGTGACTTCGTCATGCGAAGATCCCTACTGCTGCCTCCGTAGGACTGGACGTTCAGTCAATGTGGCGATCCCTTCAGTCGCTAGACATCTGCCTTGGAACGATACTCCCAACTGCTA

>gb|CP047699.1|Priestia megaterium strain 5-3, isolation source=farmland 

CTAATACATGCAGTCGAGCGAACTGATTAGAAGCTTGCTTCTATGACGTTAGCGGCGGACGGGTGAGTAACACGTGGGCAACCTGCCTGTAAGACTGGGATAACTTCGGGAAACCGAAGCTAATACCGGATAGGATCTTCTCCTTCATGGGAGATGATTGAAAGATGGTTTCGGCTATCACTTACAGATGGGCCCGCGGTGCATTAGCTAGTTGGTGAGGTAACGGCTCACCAAGGCAACGATGCATAGCCGACCTGAGAGGGTGATCGGCCACACTGGGACTGAGACACGGCCCAGACTCCTACGGGAGGCAGCAGTAGGGAATCTTCCGCAATGGACGAAAGTCTGACGGAGCAACGCCGCGTGAGTGATGAAGGCTTTCGGGTCGTAAAACTCTGTTGTTAGGGAAGAACAAGTACAGAGTAACTGCTGTACCTTGACGGTACCTAACCAGAAAGCCACGGCTAACTACGTGCCAGCAGCCGCGGTAATACGTAGGTGGCAAGCGTTATCCGGAATTATTGGGCGTAAAGCGCGCGCAGGCGGTTTCTTAAGTCTGATGTGAAAGCCCACGGCTCAACCGTGGAGGGTCATTGGAAACTGGGGAACTTGAGTGCAGAAGAGAAAAGCGGAATTCCACGTGTAGCGGTGAAATGCGTAGAGATGTGGAGGAACACCAGTGGCGAAGGCGGCTTTTTGGTCTGTAACTGACGCTGAGGCGCGAAAGCGTGGGGAGCAAACAGGATTAGATACCCTGGTAGTCCACGCCGTAAACGATGAGTGCTAAGTGTTAGAGGGTTTCCGCCCTTTAGTGCTGCAGCTAACGCATTAAGCACTCCGCCTGGGGAGTACGGTCGCAAGACTGAAACTCAAAGGAATTGACGGGGCCCGCACAAGCGGTGAGCATGTGGTTAATTCGAAGCAACGCGAAGAACCTTACCAGTCTGACATCCTCTGACAACTCTAAATAGAGCGTCCCTCGGGGACAAGTGACAGTGTGCATGGTGTCGTCAGCCGTCTGAGATGTGGGTAGTCCCGCACGAGCGCACCCTGATCTTATGCAGCATTAGTGCACTCTAGACTGCGGTGACACGAGAAGGTGGGATGACTCA

>gb|MW555645.1|Priestia megaterium strain C17

GCTAGTTGGTGAGGGTACGCCTCACCCAGCACGATGCATAGCCGACCTGAGAGG-TGATC-GACACA-TGGGACTGAGAC-C-G-TCAGACT-CTAC-GGAGGCAGCAGTAGGGA-TC-T-CGC-ATGAACG-AAGTCTGAC-GAGCACGCGCGTGAGTGATGAGCTTTCGGGTCGTAAACTCTGTGTTAGGGAAGACAAGTACAGAGTAACTGCTGTACCTTGACGGTACCTAACCAGAAAGCCACGGCTAACTACGTGCCAGCAGCCGCGGTAATACGTAGGTGGCAAGCGTTATCCGGAATTATTGGGCGTAAAGCGCGCGCAGGCGGTTTCTTAAGTCTGATGTGAAAGCCCACGGCTCAACCGTGGAGGGTCATTGGAAACTGGGGAACTTGAGTGCAGAAGAGAAAAGCGGAATTCCACGTGTAGCGGTGAAATGCGTAGAGATGTGGAGGAACACCAGTGGCGAAGGCGGCTTTTTGGTCTGTAACTGACGCTGAGGCGCGAAAGCGTGGGGAGCAAACAGGATTAGATACCCTGGTAGTCCACGCCGTAAACGATGAGTGCTAAGTGTTAGAGGGTTTCCGCCCTTTAGTGCTGCAGCTAACGCATTAAGCACTCCGCCTGGGGAGTACGGTCGCAAGACTGAAACTCAAAGGAATTGACGGGGCCCGCACAAGCGGTGAGCATGTGGTTAATTCGAAGCAACGCGAAGAACCTTACCAGTCTGACATCCTCTGACAACTCTAAATAGAGCGTCCCTCGGGGACAAGTGACAGTGTGCATGGTGTCGTCAGCCGTCTGAGATGTGGGTAGTCCCGCACGAGCGCACCCTGATCTTATGCAGCATTAGTGCACTCTAGACTGCGGTGACACGAGAAGGTGGGATGACTCA

>OL468463.1|Priestia megaterium strain JT5, 16S ribosomal RNA gene, partial sequence

GCATCGATGGCTATAGCCGACTTGAGAGGGTGAATCGCCACCATGGACTGAGACACGCCAGACTCTACGGGAGGCAGCAGTAGGGAATCTTCGCAATGACGAAGTCTGACGGAGCAACGCCGCGTGAGTGATGAAGCTTCGGTCGTAAACTCTGTTGTTAGGGAAGAACAAGTACGAGAGTAACTGCTCGTACCTTGACGGTACCTAACCAGAAAAGCCACGGCTAACTACGTGCCAGCAGCCGCGGTAATACGTAGGTGGCAAGCGTTATCCGGAATTATTGGGCGTAAAGCGCGCGCAGGCGGGTTTCTTAAGTCTGATGTGAAAGCCCACGGCTCAACCGTGGAGGGTCATTGGAAACTGGGGAACTTGAGTGCAGAAGAGAAAAGCGGAATTCCACGTGTAGCGGTGAAATGCGTAGAGATGTGGAGGAACACCAGTGGCGAAGGCGGCTTTTTGGTCTGTAACTGACGCTGAGGCGCGAAAGCGTGGGGAGCAAACAGGATTAGATACCCTGGTAGTCCACGCCGTAAACGATGAGTGCTAAGTGTTAGAGGGTTTCCGCCCTTTAGTGCTGCAGCTAACGCATTAAGCACTCCGCCTGGGGAGTACGGTCGCAAGACTGAAACTCAAAGGAATTGACGGGGGCCCGCACAAGCGGTGGAGCATGTGGTTTAATTCGAAGCAACGCGAAGAACCTTACCAGGTCTTGACATCCTCTGACAACTCTAGAGATAGAGCGTTCCCCTTCGGGGGACAGAGTGACAGGTGGTGCATGGTTGTCGTCAGCTCGTGTCGTGAGATGTTGGGTTAAGTCCCGCAACGAGCGCAACCCTTGATCTTAGTTGCCAGCATTCAGTTGGGCACTCTAAGGTGACTGCCGGTGACAAACCGGAGGAAGGTGGGGATGACGTCAAATCATCATGCCCCTTATGACCTGGGCTACACACGTGCTACAATGGATGGTACAAAGGGCTGCAAGACCGCGAGGTCAAGCCAATCCCATAAAACCATTCTCAGTTCGGATTGTAGGCTGCAACTCGCCTACATGAAGCTGGAATCGCTAGTAATCGCGGATCAGCATGCCGCGGTGAATACGTTCCCGGGCCTTGTACACACCGCCCGTCACACCACGAGAGTTTGTAACACCCGAAGTCGGTGGAGTAACCGTAAGGAGCTAGCCGCCTAAGGGGGAACG


>CI1_16S-27F-1

TATTGGGGAGCTACACATGCAGTCGTACAGGACAAGCTTGCTGCTTGCTGACGAGTGGCGGACGGGTGAGTAATGTCTGGGAAACTGCCTGATGGAGGGGGATAACTACTGGAAACGGTAGCTAATACCGCATAACGTCGCAAGACCAAAGAGGGGGACCTTCGGGCCTCTTGCCATCGGATGTGCCCAGATGGGATTAGCTAGTAGGTGGGGTAACGGCTCACCTAGGCGACGATCCCTAGCTGGTCTGAGAGGATGACCAGCCACACTGGAACTGAGACACGGTCCAGACTCCTACGGGAGGCAGCAGTGGGGAATATTGCACAATGGGCGCAAGCCTGATGCAGCCATGCCGCGTGTATGAAGAAGGCCTTCGGGTTGTAAAGTACTTTCAGCGGGGAGGAAGGCGACAGGGTTAATAACCCTGTCGATTGACGTTACCCGCAGAAGAAGCACCGGCTAACTCCGTGCCAGCAGCCGCGGTAATACGGAGGGTGCAAGCGTTAATCGGAATTACTGGGCGTAAAGCGCACGCAGGCGGTCTGTCAAGTCGGATGTGAAATCCCCGGGCTCAACCTGGGAACTGCATTCGAAACTGGCAGGCTAGAGTCTTGTAGAGGGGGGTAGAATTCCAGGTGTAGCGGTGAAATGCGTAGAGATCTGGAGGAATACCGGTGGCGAAGGCGGCCCCCTGGACAAAGACTGACGCTCAGGTGCGAAAGCGTGGGGAGCAAACAGGATTAGATACCCTGGTAGTCCACGCCGTAAACGATGTCGACTTGGAGGTTGTGCCCTTGAGCGTGGCTTCCGGAGCTAACGCGTTAAGTCGACCGCCTGGGGAGTACGGCCGCAAGGTTAAAACTCAATGAATTGACGGGGGCCCGCACAAGCGGTGGAGCATGGTTTAATTCGATGCACGCGAGAACCTTACCTACTCTTGACATCCAAACTTACAGAGATGCTTGGTGCCTTCGGACTTGAAAGTGCTGCATGCTGTCGTCAGCTCGGTGGAATGTTGGTAAGTCGCAACGAGCACCTTATTCTTTGTGCAGCGTAGCGTACTCAGGAACTGCAGGATAACTGAGAAGTGGGATACTCAGTCATCATTGGCCTTACGATAGCTCACACGGCTCAATGCTACAGGATACTCGCGGCAACGAAGCTCATAAGGTGCCTTAAT

>CI1_16S-1492R-1

TAAGGCCACTCGCCGACAATACCTACTTCTTTTGCAACCCACTCCCATGGTGTGACGGGCGGTGTGTACAAGGCCCGGGAACGTATTCACCGTGGCATTCTGATCCACGATTACTAGCGATTCCGACTTCATGGAGTCGAGTTGCAGACTCCAATCCGGACTACGACGCACTTTATGAGGTCCGCTTGCTCTCGCGAGGTCGCTTCTCTTTGTATGCGCCATTGTAGCACGTGTGTAGCCCTACTCGTAAGGGCCATGATGACTTGACGTCATCCCCACCTTCCTCCAGTTTATCACTGGCAGTCTCCTTTGAGTTCCCGGCCACCGCTGGCAACAAAGGATAAGGGTTGCGCTCGTTGCGGGACTTAACCCAACATTTCACAACACGAGCTGACGACAGCCATGCAGCACCTGTCTCAGAGTTCCCGAAGGCACCAACATCTCTGAAGTTCTCTGGATGTCAAGAGTAGGTAAGGTTCTTCGCGTTGCATCGAATTAAACCACATGCTCCACCGCTTGTGCGGGCCCCCGTCAATTCATTTGAGTTTTAACCTTGCGGCCGTACTCCCCAGGCGGTCGACTTAACGCGTTAGCTCCGGAAGCCACGCCTCAAGGGCACAACCTCCAAGTCGACATCGTTTACGGCGTGGACTACCAGGGTATCTAATCCTGTTTGCTCCCCACGCTTTCGCACCTGAGCGTCAGTCTTTGTCCAGGGGGCCGCCTTCGCCACCGGTATTCCTCCAGATCTCTACGCATTTCACCGCTACACCTGGAATTCTACCCCCCTCTACAGACTCTAGCCTGCCAGTTTCGAATGCAGTTCCAGTTGAGCCCGGGGATTTCACATCCGACTTGACAGACCGCCTGCGTGCGCTTTACGCCCAGGTAATTCCGATTAACGCTTGCACCCTCCGTATTACCGCGGCTGCTGGCACGAGTTAGCCGGTGCTTCTTCTGGGGTAACGTCAATCGAAGGGTATTAACCCTGTCGCCTTCCTCCCCGCTGAAGTACTTAACCCGAAGGCTCCTCTACACGCGCATGCTGCATCAGCTGCGCCATGGTGCAATATTCCCACCTGCTGCTCCCGTAGGATTTGGACGTGTCCAGTCCAGGTGGCTGGCATCCTCGACTTAGATCGGCTAGTCGTAGCACTAATAATCCAATCTGGGCACAATC

>gb|OP413041.1| Enterobacter hormaechei strain DP12 16S ribosomal RNA gene, partial sequence.

TTGGGGAGCTACACATGCAGTCGTACAGGAGCAGCTTGCTGCTTGCTGACGAGTGGCGGACGGGTGAGTAATGTCTGGGAAACTGCCTGATGGAGGGGGATAACTACTGGAAACGGTAGCTAATACCGCATAACGTCGCAAGACCAAAGAGGGGGACCTTCGGGCCTCTTGCCATCGGATGTGCCCAGATGGGATTAGCTAGTAGGTGGGGTAACGGCTCACCTAGGCGACGATCCCTAGCTGGTCTGAGAGGATGACCAGCCACACTGGAACTGAGACACGGTCCAGACTCCTACGGGAGGCAGCAGTGGGGAATATTGCACAATGGGCGCAAGCCTGATGCAGCCATGCCGCGTGTATGAAGAAGGCCTTCGGGTTGTAAAGTACTTTCAGCGGGGAGGAAGGCGACAGGGTTAATAACCCTGTCGATTGACGTTACCCGCAGAAGAAGCACCGGCTAACTCCGTGCCAGCAGCCGCGGTAATACGGAGGGTGCAAGCGTTAATCGGAATTACTGGGCGTAAAGCGCACGCAGGCGGTCTGTCAAGTCGGATGTGAAATCCCCGGGCTCAACCTGGGAACTGCATTCGAAACTGGCAGGCTAGAGTCTTGTAGAGGGGGGTAGAATTCCAGGTGTAGCGGTGAAATGCGTAGAGATCTGGAGGAATACCGGTGGCGAAGGCGGCCCCCTGGACAAAGACTGACGCTCAGGTGCGAAAGCGTGGGGAGCAAACAGGATTAGATACCCTGGTAGTCCACGCCGTAAACGATGTCGACTTGGAGGTTGTGCCCTTGAGCGTGGCTTCCGGAGCTAACGCGTTAAGTCGACCGCCTGGGGAGTACGGCCGCAAGGTTAAAACTCAATGAATTGACGGGGGCCCGCACAAGCGGTGGAGCATGGTTTAATTCGATGCACGCGAGAACCTTACCTACTCTTGACATCCAAACTTACAGAGATGCTTGGTGCCTTCGGACTTGAAAGTGCTGCATGCTGTCGTCAGCTCGGTGGAATGTTGGTAAGTCGCAACGAGCACCTTATCCTTTGTGCAGCGTAGCGGACTCAGGAACTGCAGGATAACTGAGAAGTGGGATACTCAGTCATCATGGCCCTTACGATAGCTCACACGGCTCAATG

>CP068287.1|Enterobacter hormaechei strain 1575 chromosome, partial sequence

GAGGATTATACGGGCTCGCCAACAAAGCGCAAGGATCCTCCTGGATCTTCGTTAGATCATTTAAGCCCAAAATTGTCTGTGCTCATTAAATTTTCCAATATGCGGCCTAAATCGCGAGGCACTCGCGTCAGGATCGTTTACACTTACCCGATTCCGGATCTTCCTGTGGATAAATCGGGAAGAATCTGTGAGAAACAGAAGATCTCTGGCTCAGTTTAGGCTATGATCCGCGGTCCTGATCGGGATCCAGCGATCCTGGCCGGACATAAACACAACATCGTTCAGGCTGTATCAACGATAGCGTGTATAACCGCAGATAGCGGTTCGCACATCACCCTGATGGGGTCATGTCGATGTGCGCCAACAATCATGAATATTCAATAGTTTTCTTTTATTGTTCGAGTGGAGTCCGCCGTGTCACTTTCGCTTTGGCAGCAGTGTCTTGCCCGATTGCAGGATGAGTTACCAGCCACAGAATTCAGTATGTGGATCCGCCCATTGCAGGCGGAACTGAGCGATAACACGCTGGCTTTGTACGCGCCAAACCGTTTCGTGCTCGATTGGGTAAGGGATAAATACCTTAATAACATCAATGGACTGCTGAACGATTTCTGCGGGTCAGATGCCCCACAGCTGCGTTTTGAAGTGGGCACAAAGCCGGTCACCCAAACCGTTCGTGAAGTTGTCAATGTGGCAGCCCCTGCACAGGCGGCGCCCGCTCCAGCGCCTCGCGTTGCACCGGCTCGTCAGGGCTGGGATAACGTTCCAGCCCCCGCTGAGCCTACCTACCGCTCTAATGTTAACGTGAAACACACGTTCGATAACTTCGTTGAAGGTAAGTCGAACCAGCTGGCGCGCGCGGCGGCCCGCCAGGTTGCCGATAATCCCGGTGGTGCTTACAACCCGCTGTTCCTTTATGGCGGCACGGGTCTCGGTAAAACGCACCTGCTGCATGCGGTGGGCAACGGCATTATGGCGCGTAAGCCCAATGCCAAAGTAGTGTATATGCACTCCGAACGCTTCGTTCAGGACATGGTAAAAGCCCTGCAAAACAATGCGATCGAAGAGTTTAAACGCTACTACCGTTCCGTTGATGCGCTGCTGATCGATGACATCCAGTTCTTTGCCAATAAAGAACGATCGCAGGAAGAGTTTTTCCACACCTTTAACGCCCTGCTGGAAGGCAATCAGCAGATCATTTTGACCTCGGATCGTTATCCAAAAGAGATCAACGGCGTTGAAGATCGTCTCAAATCCCGCTTCGGCTGGGGCCTGACCGTGGCGATCGAGCCGCCGGAGCTGGAAACCCGCGTCGCGATCCTGATGAAAAAAGCCGACGAGAACGACATTCGCCTGCCGGGTGAAGTGGCGTTCTTTATTGCCAAGCGCCTGCGTTCCAACGTTCGTGAGCTGGAAGGGGCACTGAACCGCGTTATCGCCAACGCCAATTTTACCGGTCGTGCGATCACCATCGATTTTGTGCGTGAAGCGCTGCGCGATTTGTTGGCATTGCAGGAAAAACTGGTCACCATCGACAATATTCAGAAGACGGTGGCTGAGTACTACAAGATCAAAGTGGCAGATTTACTGTCTAAACGTCGTTCCCGCTCGGTGGCGCGTCCGCGTCAGATGGCGATG


>OR263781.1|Enterobacter sp. strain LB74 16S ribosomal RNA gene, partial sequence

CGGTGCGCCTACCATGCAGTCGAACGGTAACAGGAAGCAGCTTGCTGCTTCGCTGACGAGTGGCGGACGGGTGAGTAATGTCTGGGAAACTGCCTGATGGAGGGGGATAACTACTGGAAACGGTAGCTAATACCGCATAACGTCGCAAGACCAAAGAGGGGGACCTTCGGGCCTCTTGCCATCGGATGTGCCCAGATGGGATTAGCTAGTAGGTGGGGTAACGGCTCACCTAGGCGACGATCCCTAGCTGGTCTGAGAGGATGACCAGCCACACTGGAACTGAGACACGGTCCAGACTCCTACGGGAGGCAGCAGTGGGGAATATTGCACAATGGGCGCAAGCCTGATGCAGCCATGCCGCGTGTATGAAGAAGGCCTTCGGGTTGTAAAGTACTTTCAGCGGGGAGGAAGGCGACAGGGTTAATAACCCTGTCGATTGACGTTACCCGCAGAAGAAGCACCGGCTAACTCCGTGCCAGCAGCCGCGGTAATACGGAGGGTGCAAGCGTTAATCGGAATTACTGGGCGTAAAGCGCACGCAGGCGGTCTGTCAAGTCGGATGTGAAATCCCCGGGCTCAACCTGGGAACTGCATTCGAAACTGGCAGGCTAGAGTCTTGTAGAGGGGGGTAGAATTCCAGGTGTAGCGGTGAAATGCGTAGAGATCTGGAGGAATACCGGTGGCGAAGGCGGCCCCCTGGACAAAGACTGACGCTCAGGTGCGAAAGCGTGGGGAGCAAACAGGATTAGATACCCTGGTAGTCCACGCCGTAAACGATGTCGACTTGGAGGTTGTGCCCTTGAGGCGTGGCTTCCGGAGCTAACGCGTTAAGTCGACCGCCTGGGGAGTACGGCCGCAAGGTTAAAACTCAAATGAATTGACGGGGGCCCGCACAAGCGGTGGAGCATGTGGTTTAATTCGATGCAACGCGAAGAACCTTACCTACTCTTGACATCCAGAGAACTTAGCAGAGATGCTTTGGTGCCTTCGGGAACTCTGAGACAGGTGCTGCATGGCTGTCGTCAGCTCGTGTTGTGAAATGTTGGGTTAAGTCCCGCAACGAGCGCAACCCTTATCCTTTGTTGCCAGCGGTCAGGCCGGGAACTCAAAGGAGACTGCCAGTGATAAACTGGAGGAAGGTGGGGATGACGTCAAGTCATCATGGCCCTTACGAGTAGGGCTACACACGTGCTACAATGGCGCATACAAAGAGAAGCGACCTCGCGAGAGCAAGCGGACCTCATAAAGTGCGTCGTAGTCCGGATTGGAGTCTGCAACTCGACTCCATGAAGTCGGAATCGCTAGTAATCGTGGATCAGAATGCCACGGTGAATACGTTCCCGGGCCTTGTACACACCGCCCGTCACACCATGGGAGTGGGTTGCAAAAGAAGTAGGTAGCTTAACCTTCGGGAGGGCGACT

>SO2_16S-27F-1

GTTCAATTTTAATCTTTATCTAAGCAGAGGGAGCTGCTCCCTGATGTTAGCGGCGGCGGTGAGTAACACGTGGGTAACCTGCCTGTAAGACTGGGATAACTCCGGGAAACCGGGGCTAATACCGGATGGTTGTTGAACCGCATGGTTCAGACATAAAAGGTGGCTTCGGCTACCACTTACAGATGGACCCGCGGCGCATTAGCTAGTTGGTGAGGTAACGTCCAAGGCACGATGCGTGCGACCTGAGAGGGTGATCGGCCACACTGGGACTGAAACGGCCCAGACTCCTACGGGAGGCAGCAGTAGGGAATCTTCCGCAATGGACGAAAGTCTGACGGAGCAACGCCGCGTGAGTGATGAAGGTTTTCGGATCGAAAGCTCTGTTGTTAGGGAAGAACAAGTGCCGTTCAAATAGGGCGGCACCTTGACGGTACCTAACCAGAAAGCCACGGCTAACTACGTGCCAGCAGCCGCGGTAATACGTAGGTGGCAAGCGTTGTCCGGAATTATTGGGCGTAAAGGGCTCGCAGGCGGTTTCTTAAGTCTGATGTGAAAGCCCCCGGCTCAACCGGGGAGGGTCATTGGAAACTGGGGAACTTGAGTGCAGAAGAGGAGAGTGGAATTCCACGTGTAGCGGTGAAATGCGTAGAGATGTGGAGGAACACCAGTGGCGAAGGCGACTCTCTGGTCTGTAACTGACGCTGAGGAGCGAAAGCGTGGGGAGCGAACAGGATTAGATACCCTGGTAGTCCACGCCGTAAACGATGAGTGCTAAGTGTTAGGGGGTTTCCGCCCCTTAGTGCTGCAGCTAACGCATTAAGCACTCCGCCTGGGGAGTACGGTCGAGACTGAACTCAAGGATTGACGGGGGCCGCACAAGCCGGGAGCATGTGGTTTATTCGAGGCACGCGGAGAACCTTACCAGGCTTGACATCCTCTGACAATCCTAAGAAGAGTCCCTTCCGGGGCAGAGGAGGTGGTGGCATGGGTGTCGTCAGCTCGCTCCTGAGAATGTTGGGGATAAGTCCGCAACGACGCAACCCTTGGACTAGTGCAGCATCGTGGCACTCTAAGGGACTGCCGGTGCACCGGAGAGGGGGGAAGTCAATAGCCGTATGAACCTGCTACGGCTCATGGACGACAAGGGGTATCCCGCCTAGAGCAGACA

>SO2_16S-1492R-1

TGGGTACCTCTATTCGTGAGCAGATCGCTACCTCACCACTTCGGGTGTTACAAACTCTCTGGTGTGACGGGCGGTGTGTACAAGGCCCGGGAACGTATTCACCGCGGCATGCTGATCCGCGATTACTAGCGATTCCAGCTTCACGCATCGAGTTGCAGACTGCGATCCGAACTGAGAACAGATTTGTGGGATTGGCTTAACCTCGCGGTTTCGCTGCCCTTTGTTCTGTCCATTGTACACGTGTGTACCCAGGTCATAAGGGGCATGATGATTTGACGTCATCACCACCTTCCTCCGGTTTGTCACCGGCAGTCACCTTAGAGTGCCCAACTGAATGCTGGCAACTAAGATCAAGGGTTGCGCTCGTTGCGGGACTTAACCCAACATCTCACGACACGAGCTGACGACAACCATGCACCACCTGTCACTCTGCCCCCGAAGGGGACGTCCTATCTCTAGGATTGTCAGAGGATGTCAAGACCTGGTAAGGTTCTTCGCGTTGCTTCGAATTAAACCACATGCTCCACCGCTTGTGCGGGCCCCCGTCAATTCCTTTGAGTTTCAGTCTTGCGACCGTACTCCCCAGGCGGAGTGCTTAATGCGTTAGCTGCAGCACTAAGGGGCGGAAACCCCCTAACACTTAGCACTCATCGTTTACGGCGTGGACTACCAGGGTATCTAATCCTGTTCGCTCCCCACGCTTTCGCTCCTCAGCGTCAGTTACAGACCAGAGAGTCGCCTTCGCCACTGGTGTTCCTCCACATCTCTACGCATTTCACCGCTACACGTGGAATTCCACTCTCCTCTTCTGCACTCAAGTTCCCCAGTTCCAATGACCCTCCCCGGTTGAGCCGGGGCTTTCACATCAGACTTAAGAAACCGCCTGCGAGCCCTTTACGCCCAATAATTCCGGACAACGCTTGCCACCTACGTATTACCGCGGCTGCTGCCGTAGTAGCCGGCTTTCTGGTTAGGACCGTAAGGTGCCGCCCTATTTGACGCTTGTTCTCCCTAACAACAGAAGCTTACGATCCGAAAACCTCATCCTCCCGGTGCTCCGTCAGACTTCGTCCATGCGAGATCCCTACTGCTGCCCGTAGGATCTGGGCCGGTTCTCGTCCAAGTGGCGATACCCTGAGTCGTACCATCTTGCTGGGTGAGCCGTACTCCACATACTAATGCGACCCGG


>MT218328.1:230-1412|Bacillus amyloliquefaciens strain CIAD-Ba 16S ribosomal RNA gene, partial sequence

ACGGCTCACCAAGGCGAGATGCGTAGCCGACCTGAGAGGGTGATCGGCCACACTGGACTGAGACACGGCCCAGACTCCTACGGGAGGCAGCAGTAGGGAATCTTCCGCAATGGACGAAAGTCTGACGGAGCAACGCCGCGTGAGTGATGAAGGTTTTCGGATCGTAAAGCTCTGTTGTTAGGGAAGAACAAGTGCCGTTCAAATAGGGCGGCACCTTGACGGTACCTAACCAGAAAGCCACGGCTAACTACGTGCCAGCAGCCGCGGTAATACGTAGGTGGCAAGCGTTGTCCGGAATTATTGGGCGTAAAGGGCTCGCAGGCGGTTTCTTAAGTCTGATGTGAAAGCCCCCGGCTCAACCGGGGAGGGTCATTGGAAACTGGGGAACTTGAGTGCAGAAGAGGAGAGTGGAATTCCACGTGTAGCGGTGAAATGCGTAGAGATGTGGAGGAACACCAGTGGCGAAGGCGACTCTCTGGTCTGTAACTGACGCTGAGGAGCGAAAGCGTGGGGAGCGAACAGGATTAGATACCCTGGTAGTCCACGCCGTAAACGATGAGTGCTAAGTGTTAGGGGGTTTCCGCCCCTTAGTGCTGCAGCTAACGCATTAAGCACTCCGCCTGGGGAGTACGGTCGCAAGACTGAAACTCAAAGGAATTGACGGGGGCCCGCACAAGCGGTGGAGCATGTGGTTTAATTCGAAGCAACGCGAAGAACCTTACCAGGTCTTGACATCCTCTGACAATCCTAGAGATAGGACGTCCCCTTCGGGGGCAGAGTGACAGGTGGTGCATGGTTGTCGTCAGCTCGTGTCGTGAGATGTTGGGTTAAGTCCCGCAACGAGCGCAACCCTTGATCTTAGTTGCCAGCATTCAGTTGGGCACTCTAAGGTGACTGCCGGTGACAAACCGGAGGAAGGTGGGGATGACGTCAAATCATCATGCCCCTTATGACCTGGGCTACACACGTGCTACAATGGACAGAACAAAGGGCAGCGAAACCGCGAGGTTAAGCCAATCCCACAAATCTGTTCTCAGTTCGGATCGCAGTCTGCAACTCGACTGCGTGAAGCTGGAATCGCTAGTAATCGCGGATCAGCATGCCGCGGTGAATACGTTCCCGGGCCTTGTACACACCGCCCGTCACACCACGAGAGTTTGTAACACCCGAAGTCGGTGAGGTA
